# Supplementary material for: Does Statin Therapy Reduce the Risks of Mortality and Major Adverse Cardiac and Cerebrovascular Events in Young Adults with End-Stage Renal Disease? Population-Based Cohort Study
Source: J Clin Med. 2021 May 13;10(10):2097. doi: 10.3390/jcm10102097 (PMC8152985; doi:10.3390/jcm10102097)
Supplement: Supplementary file 1 [file jcm-10-02097-s001.zip]

Archive with 1 entries (1 files):
- jcm-1198115-supplementary.docx
